# Supplementary material for: The causal effects of inflammatory and autoimmune skin diseases on thyroid diseases: evidence from Mendelian randomization study
Source: Front Endocrinol (Lausanne). 2024 Sep 2;15:1388047. doi: 10.3389/fendo.2024.1388047 (PMC11402664; doi:10.3389/fendo.2024.1388047)
Supplement: Supplementary file 1 [file DataSheet1.xls]

## Sheet: Supplemental Table 1
Supplemental Table 1 SNPs used as valid instrumental variables for atopic dermatitis on hypothyroidism.
SNP	Exposure	Outcome	Chromosome	effect_allele	other_allele	beta.exposure	beta.outcome	eaf.exposure	eaf.outcome	pval.exposure	pval.outcome	se.exposure	se.outcome	steiger_dir	R2	F
rs1038165	Atopic dermatitis	Hypothyroidism	12	T	C	0.079396	0.0017085	0.562112	0.573807	3.03997e-06	0.829287	0.0169963	0.00792382	TRUE	0.00310322	21.8217
rs111375762	Atopic dermatitis	Hypothyroidism	17	G	T	0.263773	0.00801642	0.043373	0.0573588	7.58001e-07	0.637378	0.0532945	0.0170067	TRUE	0.00577368	24.496
rs11256611	Atopic dermatitis	Hypothyroidism	10	A	C	0.114025	-0.00264266	0.125131	0.148522	4.34e-06	0.810694	0.0248019	0.0110327	TRUE	0.00284668	21.1364
rs11581328	Atopic dermatitis	Hypothyroidism	1	A	G	-0.116874	0.0103072	0.20783	0.14294	3.56e-07	0.359976	0.0229406	0.0112596	TRUE	0.00449772	25.9553
rs11738721	Atopic dermatitis	Hypothyroidism	5	A	G	-0.095364	-0.00376555	0.422463	0.511365	1.02e-07	0.630308	0.0179028	0.00782383	TRUE	0.0044378	28.3744
rs12144049	Atopic dermatitis	Hypothyroidism	1	T	C	-0.201805	0.00553854	0.677644	0.777737	2.80027e-27	0.555761	0.0186406	0.00940091	TRUE	0.0177923	117.204
rs12334935	Atopic dermatitis	Hypothyroidism	8	A	G	0.0926111	0.00997553	0.473769	0.528158	4.18004e-08	0.204327	0.0168776	0.00785894	TRUE	0.00427661	30.1096
rs13152362	Atopic dermatitis	Hypothyroidism	4	A	G	-0.116523	-0.0299797	0.206489	0.135199	5.45004e-08	0.00946324	0.0214189	0.0115536	TRUE	0.00444942	29.5957
rs13266315	Atopic dermatitis	Hypothyroidism	8	A	G	-0.0830664	0.000577133	0.580496	0.62541	1.09001e-06	0.943073	0.0170265	0.00808212	TRUE	0.00336059	23.8013
rs13302629	Atopic dermatitis	Hypothyroidism	9	A	G	-0.0985361	-0.0115314	0.250947	0.281653	4.74996e-06	0.188796	0.0215207	0.00877477	TRUE	0.00365019	20.9642
rs13419662	Atopic dermatitis	Hypothyroidism	2	A	G	-0.093791	-0.0285794	0.303236	0.407168	4.53002e-07	0.00035505	0.0185759	0.00800226	TRUE	0.00371722	25.4931
rs144143913	Atopic dermatitis	Hypothyroidism	4	G	A	0.452815	0.0227191	0.015207	0.0253346	1.17999e-06	0.365008	0.0931278	0.02508	TRUE	0.0061413	23.6419
rs144513708	Atopic dermatitis	Hypothyroidism	22	A	G	0.650996	0.0212316	0.018609	0.0148566	3.67003e-06	0.516156	0.140529	0.0327002	TRUE	0.0154793	21.4598
rs145009390	Atopic dermatitis	Hypothyroidism	8	G	C	0.328182	0.0422407	0.021662	0.0143728	1.37e-06	0.2108	0.0679122	0.0337556	TRUE	0.00456507	23.3525
rs1496701	Atopic dermatitis	Hypothyroidism	11	T	C	0.749778	0.00390249	0.014795	0.0275504	3.91003e-06	0.869902	0.162318	0.0238272	TRUE	0.0163884	21.3369
rs181628386	Atopic dermatitis	Hypothyroidism	2	C	T	0.47516	0.040903	0.012653	0.0117275	2.42003e-06	0.267294	0.100704	0.0368722	TRUE	0.00564122	22.2631
rs2041733	Atopic dermatitis	Hypothyroidism	16	C	T	-0.0796137	-0.0124757	0.546526	0.467918	1.91999e-06	0.112984	0.0167084	0.00787151	TRUE	0.00314173	22.7042
rs2212434	Atopic dermatitis	Hypothyroidism	11	T	C	0.129133	0.0187914	0.450704	0.403846	2.08978e-14	0.0184735	0.0168787	0.00797603	TRUE	0.00825662	58.5324
rs2433192	Atopic dermatitis	Hypothyroidism	11	A	G	-0.0873875	-0.0198233	0.519422	0.397941	2.68999e-07	0.0132504	0.0169757	0.00800307	TRUE	0.00381253	26.4998
rs2581790	Atopic dermatitis	Hypothyroidism	3	C	T	0.0867161	0.00284438	0.322745	0.333402	1.42001e-06	0.732182	0.0179681	0.00831146	TRUE	0.00328731	23.2914
rs280729	Atopic dermatitis	Hypothyroidism	2	G	A	0.105335	0.0152783	0.182003	0.232553	1.38e-06	0.0998941	0.0218012	0.00928563	TRUE	0.00330374	23.3445
rs3120745	Atopic dermatitis	Hypothyroidism	1	G	A	-0.106987	0.00166026	0.690562	0.698667	4.72999e-08	0.845536	0.0195755	0.00852216	TRUE	0.0048918	29.8701
rs479844	Atopic dermatitis	Hypothyroidism	11	G	A	0.143746	0.00452733	0.548407	0.588895	3.44985e-17	0.569785	0.0170384	0.00796547	TRUE	0.0102346	71.1761
rs4976685	Atopic dermatitis	Hypothyroidism	5	G	A	0.0844698	0.0228861	0.335453	0.329906	3.97e-06	0.00582868	0.0182987	0.00830028	TRUE	0.0031812	21.309
rs6062486	Atopic dermatitis	Hypothyroidism	20	A	G	0.104574	0.00947656	0.647639	0.737381	2.39999e-08	0.285806	0.0187255	0.00887843	TRUE	0.00499112	31.1875
rs6419573	Atopic dermatitis	Hypothyroidism	2	C	T	-0.12395	-0.0189198	0.708531	0.809585	2.91998e-10	0.0581246	0.0196501	0.00998532	TRUE	0.00634562	39.789
rs7700687	Atopic dermatitis	Hypothyroidism	5	T	C	0.089625	0.00911305	0.583626	0.656028	3.73999e-07	0.268591	0.0176244	0.00823732	TRUE	0.00390397	25.8601
rs79030114	Atopic dermatitis	Hypothyroidism	9	T	A	0.307702	0.000151421	0.024846	0.021011	3.29003e-06	0.995582	0.0661004	0.0273493	TRUE	0.00458797	21.6697
rs8006	Atopic dermatitis	Hypothyroidism	1	C	G	0.0854077	-0.011458	0.387951	0.353436	6.37001e-07	0.16353	0.0171394	0.00822367	TRUE	0.00346407	24.8315
rs906363	Atopic dermatitis	Hypothyroidism	1	C	T	0.112244	-0.0203401	0.147634	0.0799286	1.51999e-06	0.160723	0.0233251	0.0145013	TRUE	0.0031708	23.1568

## Sheet: Supplemental Table 2
Supplemental Table 2 SNPs used as valid instrumental variables for seborrheic dermatitis on hypothyroidism.
SNP	Exposure	Outcome	Chromosome	effect_allele	other_allele	beta.exposure	beta.outcome	eaf.exposure	eaf.outcome	se.exposure	se.outcome	pval.exposure	pval.outcome	steiger_dir	R2	F
rs114527609	Seborrheic dermatitis	Hypothyroidism	2	A	G	0.517607	0.00201725	0.0117653	0.0487071	0.11309	0.00129408	4.71813e-06	0.119038	TRUE	0.00623008	20.9484
rs12282352	Seborrheic dermatitis	Hypothyroidism	11	T	C	-0.126854	-0.00106079	0.464044	0.443163	0.0275295	0.000522095	4.06705e-06	0.0421745	TRUE	0.00800436	21.233
rs148330989	Seborrheic dermatitis	Hypothyroidism	10	T	A	0.37667	-0.00214858	0.0238434	0.0293714	0.0805747	0.00156997	2.94246e-06	0.171141	TRUE	0.0066045	21.8537
rs17438771	Seborrheic dermatitis	Hypothyroidism	7	C	T	-0.266735	0.000748323	0.0685034	0.037767	0.0583333	0.00138062	4.81704e-06	0.587805	TRUE	0.00907995	20.9087
rs3806615	Seborrheic dermatitis	Hypothyroidism	3	C	G	0.376563	0.00129122	0.0230635	0.0453664	0.0815185	0.00124671	3.84937e-06	0.300341	TRUE	0.00638994	21.3385
rs62183744	Seborrheic dermatitis	Hypothyroidism	2	T	C	0.565951	0.00197935	0.00924914	0.0345241	0.122379	0.00141787	3.75344e-06	0.162713	TRUE	0.00587021	21.3867
rs62393912	Seborrheic dermatitis	Hypothyroidism	5	T	A	-0.422441	-0.00052656	0.0302697	0.0227121	0.0903855	0.00184677	2.9572e-06	0.775549	TRUE	0.0104766	21.8441
rs7239147	Seborrheic dermatitis	Hypothyroidism	18	T	C	-0.201721	-0.00207062	0.127284	0.144406	0.0428886	0.00074055	2.559e-06	0.00517321	TRUE	0.00904022	22.1217
rs75561218	Seborrheic dermatitis	Hypothyroidism	7	G	A	0.278751	-0.00200804	0.0495174	0.0300876	0.0581177	0.0015298	1.61603e-06	0.189313	TRUE	0.00731417	23.0047
rs9680712	Seborrheic dermatitis	Hypothyroidism	22	C	T	0.190119	0.00255165	0.126485	0.0939193	0.0392388	0.000892394	1.26503e-06	0.00424551	TRUE	0.00798712	23.4758
rs9874207	Seborrheic dermatitis	Hypothyroidism	3	C	T	0.130318	0.000587624	0.457272	0.49831	0.0274879	0.000518242	2.12736e-06	0.256846	TRUE	0.00842938	22.4763

## Sheet: Supplemental Table 3
Supplemental Table 3 SNPs used as valid instrumental variables for acne on hypothyroidism.
SNP	Exposure	Outcome	Chromosome	effect_allele	other_allele	beta.exposure	beta.outcome	eaf.exposure	eaf.outcome	se.exposure	se.outcome	pval.exposure	pval.outcome	steiger_dir	R2	F
rs11081499	Acne	Hypothyroidism	18	A	G	-0.148291	0.00068752	0.268053	0.27967	0.031469	0.000577917	2.44974e-06	0.234184	TRUE	0.00862899	22.2057
rs111289888	Acne	Hypothyroidism	3	T	C	-0.195467	0.000469352	0.140922	0.142336	0.0414216	0.000772776	2.37055e-06	0.543613	TRUE	0.00925099	22.2686
rs1159268	Acne	Hypothyroidism	1	A	G	0.193528	0.00105807	0.307287	0.349737	0.0285729	0.000544002	1.26038e-11	0.0517774	TRUE	0.0159447	45.8753
rs139099264	Acne	Hypothyroidism	1	T	C	0.400596	0.000663175	0.0201669	0.0304316	0.0860793	0.00154968	3.25874e-06	0.668693	TRUE	0.00634212	21.6579
rs1490343	Acne	Hypothyroidism	1	C	T	0.132633	0.000868835	0.523693	0.460144	0.0271942	0.000524742	1.07565e-06	0.0977755	TRUE	0.00877601	23.7876
rs150047511	Acne	Hypothyroidism	21	G	T	0.700549	-0.000614035	0.00540815	0.0191608	0.14978	0.00194351	2.90857e-06	0.752047	TRUE	0.0052796	21.8761
rs17432580	Acne	Hypothyroidism	2	G	A	-0.191236	0.000126795	0.14139	0.146018	0.0407284	0.000735111	2.66091e-06	0.863057	TRUE	0.00887941	22.0468
rs17639656	Acne	Hypothyroidism	10	A	G	0.34292	-0.00041654	0.036259	0.0266134	0.0697101	0.00160907	8.6884e-07	0.795736	TRUE	0.00821849	24.1988
rs2208849	Acne	Hypothyroidism	1	G	A	-0.128049	0.000183785	0.497932	0.47343	0.0270216	0.00052119	2.15021e-06	0.724369	TRUE	0.00819813	22.4559
rs2583133	Acne	Hypothyroidism	11	G	C	-0.136665	-0.00087582	0.599731	0.664312	0.0272827	0.000548517	5.46449e-07	0.110333	TRUE	0.00896712	25.0923
rs37776	Acne	Hypothyroidism	5	T	C	-0.163313	-0.000111704	0.703369	0.669895	0.028979	0.000551213	1.74486e-08	0.839407	TRUE	0.0111294	31.7596
rs4760791	Acne	Hypothyroidism	12	G	A	-0.156119	0.000154349	0.453817	0.389435	0.0275499	0.000552482	1.45512e-08	0.779958	TRUE	0.0120826	32.1123
rs55723376	Acne	Hypothyroidism	15	T	C	-0.205453	0.00169661	0.115109	0.0348281	0.0441126	0.00141793	3.20133e-06	0.231488	TRUE	0.00859912	21.692
rs6062496	Acne	Hypothyroidism	20	A	G	0.134574	-0.000522172	0.644992	0.544683	0.0287094	0.00052034	2.76599e-06	0.31561	TRUE	0.00829363	21.9722
rs6124837	Acne	Hypothyroidism	20	A	C	-0.281793	0.000264014	0.0612994	0.0270671	0.0609422	0.00160054	3.76539e-06	0.868981	TRUE	0.00913847	21.3808
rs76527003	Acne	Hypothyroidism	1	G	A	0.225503	-0.000678891	0.11006	0.0589429	0.0406802	0.00110498	2.96797e-08	0.538956	TRUE	0.0099615	30.7283
rs80293268	Acne	Hypothyroidism	1	C	G	0.235895	3.72219e-05	0.073806	0.0465439	0.0492692	0.00127169	1.68547e-06	0.97665	TRUE	0.00760784	22.9238
rs9372118	Acne	Hypothyroidism	6	C	A	-0.13083	0.000779578	0.415117	0.386373	0.0279384	0.000534154	2.8297e-06	0.144439	TRUE	0.00831159	21.9286
rs948405	Acne	Hypothyroidism	11	T	C	0.132338	0.000302418	0.607953	0.640079	0.0285187	0.000569643	3.47744e-06	0.595495	TRUE	0.00834848	21.5333
rs950312	Acne	Hypothyroidism	12	A	G	0.144519	0.00120011	0.691593	0.810213	0.0298675	0.00066629	1.30716e-06	0.0716754	TRUE	0.00890953	23.4127

## Sheet: Supplemental Table 4 
Supplemental Table 4 SNPs used as valid instrumental variables for rosacea on hypothyroidism.
SNP	Exposure	Outcome	Chromosome	effect_allele	other_allele	beta.exposure	beta.outcome	eaf.exposure	eaf.outcome	se.exposure	se.outcome	pval.exposure	pval.outcome	steiger_dir	R2	F
rs11037360	Rosacea	Hypothyroidism	11	A	G	0.165617	0.000286136	0.333573	0.314873	0.0339115	0.000559279	1.04059e-06	0.60892	TRUE	0.012195	23.8515
rs117985404	Rosacea	Hypothyroidism	16	A	G	-1.32887	-0.00227303	0.00877521	0.0198711	0.2754	0.00185574	1.39833e-06	0.220628	TRUE	0.0307202	23.2829
rs118015381	Rosacea	Hypothyroidism	20	C	T	-0.487696	0.000713665	0.0389308	0.0556971	0.0978716	0.00115479	6.25979e-07	0.536574	TRUE	0.0177982	24.8305
rs146211877	Rosacea	Hypothyroidism	5	C	G	0.867499	0.00347646	0.00551551	0.0172287	0.178332	0.00213184	1.14739e-06	0.102947	TRUE	0.00825566	23.6635
rs150328518	Rosacea	Hypothyroidism	2	T	C	0.464276	-0.00120126	0.0205958	0.0263124	0.099012	0.00169425	2.74429e-06	0.478312	TRUE	0.00869607	21.9875
rs17009202	Rosacea	Hypothyroidism	1	G	A	1.03115	0.00119329	0.00300779	0.0166815	0.220568	0.00202297	2.94009e-06	0.555277	TRUE	0.00637695	21.8554
rs616389	Rosacea	Hypothyroidism	4	A	G	0.203126	-0.000549647	0.209194	0.180804	0.0388502	0.00067926	1.70942e-07	0.418409	TRUE	0.0136515	27.3366
rs75161845	Rosacea	Hypothyroidism	6	T	C	0.331469	-0.0061715	0.0498967	0.00841491	0.0678163	0.00283813	1.01998e-06	0.0296688	TRUE	0.0104174	23.8901
rs7721882	Rosacea	Hypothyroidism	5	G	A	0.172933	0.000597056	0.289867	0.433824	0.035212	0.000524905	9.05253e-07	0.255349	TRUE	0.0123119	24.1198
rs77269455	Rosacea	Hypothyroidism	9	A	T	0.655988	-0.00139011	0.00930663	0.0211433	0.140421	0.0018447	2.98862e-06	0.451108	TRUE	0.00793512	21.8237
rs77502558	Rosacea	Hypothyroidism	11	T	C	0.293377	-0.000647909	0.0576923	0.022159	0.0642595	0.00176942	4.98288e-06	0.71424	TRUE	0.00935821	20.8438
rs80098465	Rosacea	Hypothyroidism	1	A	G	0.526315	-0.00204418	0.0175936	0.0343729	0.107997	0.00143013	1.09673e-06	0.1529	TRUE	0.00957563	23.7502
rs80329444	Rosacea	Hypothyroidism	9	C	T	0.283559	0.000735027	0.069748	0.0523682	0.0591757	0.00117974	1.65284e-06	0.533256	TRUE	0.010434	22.9615
rs9551954	Rosacea	Hypothyroidism	13	C	T	0.181783	0.000404802	0.753019	0.736212	0.0388231	0.000590636	2.83609e-06	0.493114	TRUE	0.0122915	21.9243

## Sheet: Supplemental Table 5
Supplemental Table 5 SNPs used as valid instrumental variables for urticaria on hypothyroidism.
SNP	Exposure	Outcome	Chromosome	effect_allele	other_allele	beta.exposure	beta.outcome	eaf.exposure	eaf.outcome	se.exposure	se.outcome	pval.exposure	pval.outcome	steiger_dir	R2	F
rs11718210	Urticaria	Hypothyroidism	3	A	G	-0.10554	-0.00046435	0.134937	0.143081	0.0214615	0.000745991	8.75951e-07	0.53364	TRUE	0.00260042	24.1832
rs1254608	Urticaria	Hypothyroidism	14	A	C	0.0845583	6.62405e-05	0.175204	0.209369	0.0185021	0.000638216	4.87282e-06	0.917336	TRUE	0.00206649	20.8867
rs12933882	Urticaria	Hypothyroidism	16	A	T	0.114024	-0.00104558	0.0956806	0.145781	0.0237285	0.000741216	1.54458e-06	0.158353	TRUE	0.00224993	23.0915
rs2240107	Urticaria	Hypothyroidism	12	C	G	0.101158	0.00213172	0.117852	0.0415333	0.0218386	0.00129876	3.62035e-06	0.100726	TRUE	0.00212769	21.4561
rs41270541	Urticaria	Hypothyroidism	6	T	A	0.21145	-5.8842e-05	0.0452984	0.0219915	0.0323781	0.0017668	6.54787e-11	0.973432	TRUE	0.00386719	42.6494
rs4713722	Urticaria	Hypothyroidism	6	T	C	0.121019	-0.000681354	0.0811173	0.0671117	0.0251868	0.00104042	1.54846e-06	0.512545	TRUE	0.00218329	23.0867
rs56043070	Urticaria	Hypothyroidism	1	A	G	0.202522	0.00060098	0.0541117	0.0715097	0.0297476	0.00100487	9.89464e-12	0.549797	TRUE	0.00419861	46.349
rs57695959	Urticaria	Hypothyroidism	12	G	A	0.0696431	-0.000129175	0.312668	0.245865	0.0152202	0.000601779	4.74635e-06	0.830037	TRUE	0.00208466	20.937
rs6086608	Urticaria	Hypothyroidism	20	C	T	0.0781737	-0.000503911	0.246362	0.226077	0.0163779	0.000624462	1.81397e-06	0.419694	TRUE	0.00226928	22.7827
rs62424765	Urticaria	Hypothyroidism	6	A	G	-0.136236	-0.000314315	0.0671958	0.0501455	0.0298446	0.00119187	4.99839e-06	0.792	TRUE	0.00232673	20.8378
rs62532634	Urticaria	Hypothyroidism	8	G	A	0.336887	0.00178412	0.00793847	0.00850388	0.0734373	0.00289147	4.48797e-06	0.537217	TRUE	0.00178761	21.0443
rs6703348	Urticaria	Hypothyroidism	1	G	C	-0.094918	-0.000660568	0.269145	0.265839	0.0163422	0.000588349	6.31655e-09	0.261545	TRUE	0.00354442	33.7346
rs6786351	Urticaria	Hypothyroidism	3	C	T	0.0878485	0.000796486	0.677745	0.574001	0.0154295	0.000523692	1.24423e-08	0.128284	TRUE	0.00337105	32.4164
rs72806518	Urticaria	Hypothyroidism	5	G	C	-0.0981045	-0.000146538	0.146397	0.150085	0.0205494	0.00072829	1.80534e-06	0.840536	TRUE	0.00240545	22.7918
rs7522782	Urticaria	Hypothyroidism	1	C	G	0.0861816	0.00060584	0.175274	0.151686	0.0184082	0.000725471	2.84525e-06	0.403663	TRUE	0.00214727	21.9183
rs7777633	Urticaria	Hypothyroidism	7	A	C	-0.0699365	0.000456959	0.541802	0.475268	0.0143279	0.000519434	1.0547e-06	0.37901	TRUE	0.00242846	23.8255
															0.0416585	421.991

## Sheet: Supplemental Table 6
Supplemental Table 6 SNPs used as valid instrumental variables for psoriasis on hypothyroidism.
SNP	Exposure	Outcome	Chromosome	effect_allele	other_allel	beta.exposure	beta.outcome	eaf.exposure	eaf.outcome	se.exposure	se.outcome	pval.exposure	pval.outcome	steiger_dir	R2	F
rs114218301	Psoriasis	Hypothyroidism	1	T	C	-0.323203	0.000911065	0.0140661	0.0133586	0.0697921	0.00234229	3.64016e-06	0.697304	TRUE	0.00289736	21.4456
rs114799031	Psoriasis	Hypothyroidism	6	T	A	0.200273	0.000206955	0.0629104	0.0181139	0.0292006	0.00193974	6.95665e-12	0.915034	TRUE	0.0047291	47.0393
rs11576909	Psoriasis	Hypothyroidism	1	C	T	-0.0762718	9.61407e-05	0.522988	0.491506	0.015024	0.000524742	3.84096e-07	0.854629	TRUE	0.00290255	25.7725
rs11615674	Psoriasis	Hypothyroidism	12	T	G	0.101959	-5.58455e-05	0.133235	0.126566	0.0218954	0.000842683	3.2144e-06	0.947162	TRUE	0.00240105	21.6843
rs11665478	Psoriasis	Hypothyroidism	18	T	A	0.175987	2.4325e-05	0.0356594	0.0514681	0.0384603	0.0011907	4.74406e-06	0.983701	TRUE	0.00213008	20.938
rs11688524	Psoriasis	Hypothyroidism	2	A	C	0.0803581	-0.000145734	0.268683	0.267505	0.0166164	0.000587695	1.32428e-06	0.804153	TRUE	0.00253767	23.3876
rs117526098	Psoriasis	Hypothyroidism	12	C	T	0.213612	-0.000641206	0.029269	0.0380769	0.0413808	0.00135357	2.44191e-07	0.635704	TRUE	0.00259291	26.6473
rs11922386	Psoriasis	Hypothyroidism	3	C	G	0.0738012	0.000942951	0.477963	0.465468	0.0148993	0.000519981	7.29575e-07	0.0697654	TRUE	0.00271802	24.5355
rs12064698	Psoriasis	Hypothyroidism	1	C	T	0.0926712	0.00041465	0.246375	0.218995	0.0171775	0.000641683	6.85583e-08	0.518157	TRUE	0.00318912	29.1051
rs13032431	Psoriasis	Hypothyroidism	2	T	G	0.129974	-1.13918e-05	0.0742866	0.0538688	0.027954	0.00120367	3.32614e-06	0.992449	TRUE	0.00232343	21.6185
rs13120612	Psoriasis	Hypothyroidism	4	A	G	0.0829627	-7.35986e-05	0.213147	0.29123	0.017909	0.000570826	3.61343e-06	0.89741	TRUE	0.00230871	21.4597
rs13153019	Psoriasis	Hypothyroidism	5	C	T	0.101863	0.000388945	0.272931	0.24876	0.0164997	0.000604254	6.67298e-10	0.519785	TRUE	0.00411805	38.1137
rs13378217	Psoriasis	Hypothyroidism	13	G	A	0.119136	0.000412028	0.101669	0.102824	0.0239254	0.000856309	6.37602e-07	0.630398	TRUE	0.00259263	24.7952
rs139298380	Psoriasis	Hypothyroidism	5	A	G	0.313294	0.002205	0.0276736	0.0393937	0.0415338	0.00134487	4.58881e-14	0.101097	TRUE	0.00528216	56.8985
rs142259865	Psoriasis	Hypothyroidism	1	C	G	1.65019	-0.000478182	0.000206337	0.0121234	0.342123	0.00245682	1.41143e-06	0.845679	TRUE	0.00112353	23.265
rs143622852	Psoriasis	Hypothyroidism	11	T	C	0.216904	0.00129209	0.0301488	0.0183304	0.0416682	0.00203923	1.93464e-07	0.526332	TRUE	0.00275131	27.0973
rs1446672	Psoriasis	Hypothyroidism	11	A	G	-0.137927	0.000976162	0.082211	0.0788644	0.0281492	0.000964929	9.59025e-07	0.311711	TRUE	0.00287079	24.0086
rs147890661	Psoriasis	Hypothyroidism	6	T	G	0.288813	-0.00245229	0.0131606	0.0173162	0.060001	0.001987	1.48324e-06	0.21714	TRUE	0.00216663	23.1695
rs149083316	Psoriasis	Hypothyroidism	4	T	C	-0.648959	-0.000591724	0.00526923	0.0068031	0.126594	0.00327136	2.95509e-07	0.856462	TRUE	0.00441486	26.279
rs149241310	Psoriasis	Hypothyroidism	12	G	A	-0.166284	-0.0010515	0.0632852	0.0662606	0.0322017	0.00104168	2.41936e-07	0.312771	TRUE	0.00327824	26.6651
rs1852138	Psoriasis	Hypothyroidism	11	G	A	-0.0722399	0.000694597	0.393281	0.431563	0.0153499	0.000524952	2.5236e-06	0.185782	TRUE	0.00249043	22.1484
rs1928532	Psoriasis	Hypothyroidism	6	G	A	-0.0712631	-0.00163454	0.396356	0.389872	0.0154374	0.000533224	3.90706e-06	0.0021741	TRUE	0.00243011	21.3099
rs2021511	Psoriasis	Hypothyroidism	16	T	C	-0.108961	-0.00139371	0.265161	0.276412	0.0172224	0.000578912	2.50524e-10	0.0160639	TRUE	0.00462673	40.0272
rs2293217	Psoriasis	Hypothyroidism	17	G	T	0.0804067	0.000362267	0.252747	0.196504	0.0170283	0.000655647	2.33604e-06	0.580583	TRUE	0.00244213	22.2968
rs2312786	Psoriasis	Hypothyroidism	3	A	G	0.0752738	0.000698846	0.317677	0.217802	0.0158912	0.000629013	2.17085e-06	0.266561	TRUE	0.00245637	22.4375
rs2514039	Psoriasis	Hypothyroidism	11	G	A	0.0719088	-0.000260528	0.530513	0.647618	0.0151629	0.000542838	2.11179e-06	0.631273	TRUE	0.00257581	22.4905
rs2664280	Psoriasis	Hypothyroidism	10	T	A	0.086808	-0.00119511	0.451869	0.451466	0.0149498	0.000521002	6.37485e-09	0.0217982	TRUE	0.0037329	33.717
rs2759663	Psoriasis	Hypothyroidism	1	G	C	0.0916042	0.00114489	0.162866	0.218358	0.0197918	0.000627121	3.68528e-06	0.0679063	TRUE	0.00228816	21.422
rs2769979	Psoriasis	Hypothyroidism	20	C	T	-0.0957142	0.000437721	0.604978	0.491117	0.0151474	0.000518782	2.63542e-10	0.398811	TRUE	0.00437868	39.9279
rs28998802	Psoriasis	Hypothyroidism	17	A	G	0.160654	0.000203581	0.184254	0.141209	0.0186763	0.000754011	7.8343e-18	0.787162	TRUE	0.00775863	73.9948
rs33980500	Psoriasis	Hypothyroidism	6	T	C	0.237708	-0.00199011	0.0724488	0.0728427	0.0268401	0.000996353	8.26038e-19	0.0457836	TRUE	0.00759428	78.4367
rs3729508	Psoriasis	Hypothyroidism	17	C	T	0.0718839	-0.00066942	0.601015	0.587149	0.0152983	0.000526652	2.6168e-06	0.203699	TRUE	0.00247819	22.0789
rs4552909	Psoriasis	Hypothyroidism	8	G	A	0.0736303	0.000528252	0.312518	0.288869	0.0160937	0.000574252	4.75992e-06	0.357628	TRUE	0.00232959	20.9315
rs4672396	Psoriasis	Hypothyroidism	2	G	A	0.0795591	-0.000900084	0.273686	0.289973	0.0165804	0.000573706	1.59945e-06	0.116673	TRUE	0.00251644	23.0245
rs6058899	Psoriasis	Hypothyroidism	20	T	C	0.0782746	-0.000165523	0.296475	0.280373	0.0161685	0.000577952	1.29071e-06	0.774576	TRUE	0.00255587	23.437
rs62320613	Psoriasis	Hypothyroidism	4	A	G	-0.120236	-0.000497752	0.0985785	0.0880548	0.0261921	0.000927493	4.42099e-06	0.5915	TRUE	0.00256927	21.0731
rs6488250	Psoriasis	Hypothyroidism	12	C	T	-0.0990518	-0.00248273	0.869652	0.876407	0.0216799	0.000788199	4.90433e-06	0.00163358	TRUE	0.00222436	20.8742
rs653169	Psoriasis	Hypothyroidism	11	G	A	-0.0861892	-0.000449993	0.570235	0.691638	0.0151004	0.000564	1.14477e-08	0.424952	TRUE	0.003641	32.5783
rs6556423	Psoriasis	Hypothyroidism	5	T	C	-0.180408	-0.00104505	0.641772	0.675214	0.0152621	0.000556167	3.05351e-32	0.0602421	TRUE	0.0149652	139.728
rs674451	Psoriasis	Hypothyroidism	6	C	T	0.128161	-0.00155748	0.344313	0.326641	0.015488	0.000552617	1.28647e-16	0.00482703	TRUE	0.00741638	68.4733
rs6757244	Psoriasis	Hypothyroidism	2	C	A	-0.0752756	0.000462829	0.586668	0.582407	0.0151459	0.000529151	6.69437e-07	0.381757	TRUE	0.00274808	24.7012
rs6842675	Psoriasis	Hypothyroidism	4	G	A	0.0740952	0.000465089	0.563498	0.496112	0.0151302	0.00051917	9.72255e-07	0.370343	TRUE	0.00270078	23.9823
rs7450974	Psoriasis	Hypothyroidism	6	A	G	0.126124	-0.000600076	0.0809495	0.157035	0.0265056	0.000715802	1.95128e-06	0.401848	TRUE	0.0023669	22.6423
rs74817271	Psoriasis	Hypothyroidism	5	A	G	0.224803	0.0017117	0.0744382	0.0533617	0.0267321	0.001187	4.11908e-17	0.149291	TRUE	0.00696363	70.7193
rs7542079	Psoriasis	Hypothyroidism	1	C	T	0.0950954	0.000137048	0.561867	0.49835	0.0150806	0.000518626	2.86655e-10	0.791586	TRUE	0.00445234	39.7632
rs7587076	Psoriasis	Hypothyroidism	2	G	A	0.0735587	2.22469e-05	0.637077	0.675869	0.0156002	0.00055376	2.4144e-06	0.967954	TRUE	0.0025021	22.2335
rs79529160	Psoriasis	Hypothyroidism	7	A	G	0.192607	0.00220172	0.0351957	0.0570138	0.0382623	0.00113685	4.80707e-07	0.0527849	TRUE	0.00251943	25.3397
rs80174646	Psoriasis	Hypothyroidism	1	T	G	-0.227133	-0.000187432	0.045716	0.0677493	0.0382237	0.00103141	2.81197e-09	0.8558	TRUE	0.00450128	35.3098
rs847	Psoriasis	Hypothyroidism	5	C	T	0.126621	0.00115846	0.63499	0.820827	0.0157392	0.000675353	8.6278e-16	0.0862839	TRUE	0.00743213	64.7211
rs8904	Psoriasis	Hypothyroidism	14	A	G	-0.126143	0.00147693	0.388059	0.360855	0.0154202	0.000539324	2.82944e-16	0.00617263	TRUE	0.00755725	66.9185
rs9346778	Psoriasis	Hypothyroidism	6	T	C	-0.116749	2.19866e-05	0.163996	0.174093	0.0206424	0.000684644	1.55132e-08	0.974381	TRUE	0.00373747	31.9879
rs9969748	Psoriasis	Hypothyroidism	9	A	G	-0.103611	0.000420296	0.140118	0.131803	0.022084	0.000780325	2.70969e-06	0.590152	TRUE	0.00258687	22.0118

## Sheet: Supplemental Table 7
Supplemental Table 7 SNPs used as valid instrumental variables for psoriasis vulgaris on hypothyroidism.
SNP	Exposure	Outcome	Chromosome	effect_allele	other_allele	beta.exposure	beta.outcome	eaf.exposure	eaf.outcome	se.exposure	se.outcome	pval.exposure	pval.outcome	steiger_dir	R2	F
rs10208309	Psoriasis vulgaris	Hypothyroidism	2	G	C	0.144538	0.00191322	0.246191	0.222622	0.0214275	0.000627494	1.52581e-11	0.00229631	TRUE	0.00775403	45.501
rs10794648	Psoriasis vulgaris	Hypothyroidism	1	C	T	0.0984043	-0.00104234	0.72009	0.753172	0.0213541	0.000606951	4.06153e-06	0.0859192	TRUE	0.00390358	21.2357
rs10807943	Psoriasis vulgaris	Hypothyroidism	7	C	T	-0.195839	-0.000787846	0.936466	0.887633	0.0366269	0.000831469	8.94973e-08	0.343367	TRUE	0.0045638	28.5889
rs1082428	Psoriasis vulgaris	Hypothyroidism	6	G	C	-0.129455	0.00153928	0.656107	0.673396	0.0195251	0.000552361	3.35274e-11	0.00532464	TRUE	0.0075625	43.9593
rs11242709	Psoriasis vulgaris	Hypothyroidism	6	T	C	-0.12257	-0.00147067	0.23287	0.206241	0.022949	0.000659724	9.24549e-08	0.0258006	TRUE	0.00536761	28.526
rs11249215	Psoriasis vulgaris	Hypothyroidism	1	A	G	0.126988	2.28219e-05	0.53724	0.472014	0.0188958	0.000521206	1.81176e-11	0.965074	TRUE	0.00801825	45.1642
rs112719042	Psoriasis vulgaris	Hypothyroidism	18	C	G	-0.0966498	-0.000362625	0.320497	0.235221	0.0206811	0.000657116	2.9634e-06	0.581056	TRUE	0.00406862	21.8401
rs11626249	Psoriasis vulgaris	Hypothyroidism	14	C	T	0.0975363	-0.000403855	0.359437	0.410428	0.0193834	0.000527216	4.85512e-07	0.443669	TRUE	0.00438074	25.3205
rs11688524	Psoriasis vulgaris	Hypothyroidism	2	A	C	0.104416	-0.000145734	0.268612	0.267505	0.0208753	0.000587695	5.67623e-07	0.804153	TRUE	0.00428388	25.0189
rs12064698	Psoriasis vulgaris	Hypothyroidism	1	C	T	0.126931	0.00041465	0.246327	0.218995	0.0215164	0.000641683	3.6514e-09	0.518157	TRUE	0.00598219	34.8014
rs12790634	Psoriasis vulgaris	Hypothyroidism	11	A	G	-0.0969867	-0.000173023	0.303663	0.341528	0.0209755	0.000550539	3.76738e-06	0.753309	TRUE	0.00397801	21.3796
rs13014154	Psoriasis vulgaris	Hypothyroidism	2	G	A	-0.0942869	0.000801166	0.642778	0.628279	0.0194954	0.000538655	1.32242e-06	0.136925	TRUE	0.00408255	23.3904
rs13153019	Psoriasis vulgaris	Hypothyroidism	5	C	T	0.0983033	0.000388945	0.272727	0.24876	0.0208186	0.000604254	2.33652e-06	0.519785	TRUE	0.00383347	22.2963
rs139298380	Psoriasis vulgaris	Hypothyroidism	5	A	G	0.41448	0.002205	0.0276397	0.0393937	0.0507459	0.00134487	3.14196e-16	0.101097	TRUE	0.00923417	66.7122
rs140793985	Psoriasis vulgaris	Hypothyroidism	5	T	C	-0.255607	0.00143236	0.0434261	0.013793	0.0500786	0.00228235	3.32353e-07	0.53028	TRUE	0.00542806	26.052
rs141439735	Psoriasis vulgaris	Hypothyroidism	6	A	C	0.460921	-0.0031123	0.0118412	0.0190273	0.0751781	0.00196403	8.72971e-10	0.113048	TRUE	0.00497171	37.5898
rs142959183	Psoriasis vulgaris	Hypothyroidism	12	T	C	0.442761	0.000427647	0.00739016	0.0141133	0.0956578	0.00226761	3.68154e-06	0.850415	TRUE	0.00287608	21.4239
rs1446672	Psoriasis vulgaris	Hypothyroidism	11	A	G	-0.16905	0.000976162	0.0822692	0.0788644	0.0357635	0.000964929	2.27997e-06	0.311711	TRUE	0.00431532	22.3435
rs144987608	Psoriasis vulgaris	Hypothyroidism	9	T	C	0.159388	0.0003239	0.0797846	0.150427	0.0332261	0.000736501	1.60994e-06	0.660096	TRUE	0.00373035	23.0119
rs146679077	Psoriasis vulgaris	Hypothyroidism	9	G	T	-0.425235	-0.00345461	0.0134664	0.027334	0.0929327	0.00159644	4.74559e-06	0.0304691	TRUE	0.00480454	20.9373
rs1700052	Psoriasis vulgaris	Hypothyroidism	8	G	C	-0.208709	0.000502612	0.0511127	0.0713436	0.0452948	0.00100916	4.06977e-06	0.618451	TRUE	0.00422528	21.2317
rs1703007	Psoriasis vulgaris	Hypothyroidism	9	C	T	0.116408	2.81428e-05	0.803477	0.768861	0.0242054	0.000615386	1.51548e-06	0.963524	TRUE	0.0042794	23.1282
rs17860797	Psoriasis vulgaris	Hypothyroidism	6	A	G	0.123256	-0.000506102	0.141912	0.101419	0.0262986	0.000862506	2.77549e-06	0.557353	TRUE	0.00369996	21.966
rs1802236	Psoriasis vulgaris	Hypothyroidism	12	G	A	-0.234282	-0.000981059	0.0547104	0.066225	0.0441939	0.00104122	1.15027e-07	0.346081	TRUE	0.00567731	28.103
rs2021511	Psoriasis vulgaris	Hypothyroidism	16	T	C	-0.130647	-0.00139371	0.265301	0.276412	0.0217668	0.000578912	1.94774e-09	0.0160639	TRUE	0.00665391	36.0255
rs217177	Psoriasis vulgaris	Hypothyroidism	16	T	C	-0.336371	-0.000826267	0.0215012	0.0235707	0.0719691	0.00172827	2.95651e-06	0.632588	TRUE	0.00476091	21.8446
rs2675671	Psoriasis vulgaris	Hypothyroidism	10	T	C	0.0942509	0.00121741	0.451612	0.54839	0.0188289	0.000521072	5.56737e-07	0.0194733	TRUE	0.00440002	25.0565
rs2845574	Psoriasis vulgaris	Hypothyroidism	11	T	C	0.109553	-0.00115525	0.191366	0.0770331	0.0234486	0.000973712	2.98167e-06	0.235451	TRUE	0.00371446	21.828
rs28624578	Psoriasis vulgaris	Hypothyroidism	15	C	T	-0.122548	-0.00208367	0.170675	0.170792	0.025671	0.000690657	1.8078e-06	0.00255364	TRUE	0.00425145	22.7891
rs28998802	Psoriasis vulgaris	Hypothyroidism	17	A	G	0.174228	0.000203581	0.184056	0.141209	0.0234665	0.000754011	1.13162e-13	0.787162	TRUE	0.00911751	55.1238
rs33980500	Psoriasis vulgaris	Hypothyroidism	6	T	C	0.256557	-0.00199011	0.0723043	0.0728427	0.0336642	0.000996353	2.51652e-14	0.0457836	TRUE	0.00883014	58.0806
rs36134945	Psoriasis vulgaris	Hypothyroidism	19	T	C	0.0952648	0.00111978	0.554253	0.545632	0.0190401	0.000522465	5.63365e-07	0.0320922	TRUE	0.00448427	25.0338
rs58550282	Psoriasis vulgaris	Hypothyroidism	6	A	G	0.116241	-0.00039281	0.17534	0.196067	0.0245933	0.000661757	2.2837e-06	0.552789	TRUE	0.00390755	22.3401
rs61925899	Psoriasis vulgaris	Hypothyroidism	12	G	A	0.248983	0.000651688	0.0344949	0.0307401	0.0493809	0.00160459	4.60458e-07	0.68464	TRUE	0.00412932	25.4227
rs636987	Psoriasis vulgaris	Hypothyroidism	20	C	A	-0.112333	0.000627957	0.61855	0.475544	0.019222	0.000520457	5.09765e-09	0.227607	TRUE	0.00595466	34.1521
rs653169	Psoriasis vulgaris	Hypothyroidism	11	G	A	-0.103899	-0.000449993	0.570342	0.691638	0.0190133	0.000564	4.64066e-08	0.424952	TRUE	0.00529067	29.8612
rs6556423	Psoriasis vulgaris	Hypothyroidism	5	T	C	-0.234098	-0.00104505	0.641973	0.675214	0.0191046	0.000556167	1.60879e-34	0.0602421	TRUE	0.0251917	150.148
rs662953	Psoriasis vulgaris	Hypothyroidism	1	A	G	0.116241	-0.000552914	0.241981	0.241446	0.0215608	0.000608445	6.99471e-08	0.363492	TRUE	0.0049569	29.0662
rs6842675	Psoriasis vulgaris	Hypothyroidism	4	G	A	0.093593	0.000465089	0.563416	0.496112	0.0190961	0.00051917	9.52796e-07	0.370343	TRUE	0.00430937	24.0213
rs6895627	Psoriasis vulgaris	Hypothyroidism	5	T	C	-0.106048	-0.00161392	0.327269	0.278653	0.0203001	0.000578774	1.75077e-07	0.00529541	TRUE	0.00495201	27.2903
rs696	Psoriasis vulgaris	Hypothyroidism	14	T	C	-0.137385	0.00150425	0.389072	0.361677	0.0194481	0.000539408	1.61585e-12	0.00529225	TRUE	0.00897281	49.9027
rs6992413	Psoriasis vulgaris	Hypothyroidism	8	C	T	0.0865962	0.000222004	0.51809	0.462991	0.018877	0.000521647	4.48828e-06	0.670412	TRUE	0.00374454	21.0442
rs71562526	Psoriasis vulgaris	Hypothyroidism	6	T	C	-0.366306	-0.00220023	0.0209845	0.0142927	0.0731629	0.00221904	5.53656e-07	0.321432	TRUE	0.00551323	25.0672
rs72810089	Psoriasis vulgaris	Hypothyroidism	2	C	A	-0.266723	-0.00129245	0.0346277	0.031391	0.0560784	0.00151371	1.97215e-06	0.3932	TRUE	0.0047563	22.6219
rs73134691	Psoriasis vulgaris	Hypothyroidism	7	T	A	0.103394	0.0010669	0.217911	0.238716	0.0225714	0.000619839	4.63298e-06	0.085206	TRUE	0.00364381	20.9833
rs73161537	Psoriasis vulgaris	Hypothyroidism	7	C	A	0.121502	-0.000550965	0.155711	0.22757	0.0254909	0.000621165	1.87465e-06	0.375087	TRUE	0.00388157	22.7194
rs74817271	Psoriasis vulgaris	Hypothyroidism	5	A	G	0.288284	0.0017117	0.0743597	0.0533617	0.0330514	0.001187	2.72584e-18	0.149291	TRUE	0.0114407	76.0784
rs7525656	Psoriasis vulgaris	Hypothyroidism	1	C	T	0.10178	-5.49133e-06	0.222095	0.275911	0.022244	0.000580858	4.74777e-06	0.992457	TRUE	0.00357948	20.9363
rs7545817	Psoriasis vulgaris	Hypothyroidism	1	T	G	0.100244	-0.000227277	0.710963	0.739858	0.0210029	0.000593705	1.81602e-06	0.701859	TRUE	0.00412997	22.7802
rs75904026	Psoriasis vulgaris	Hypothyroidism	2	C	T	0.270068	0.00090075	0.0261462	0.0117438	0.054347	0.00249356	6.71846e-07	0.717927	TRUE	0.00371431	24.6942
rs76914602	Psoriasis vulgaris	Hypothyroidism	3	T	A	0.536686	0.000936819	0.00616768	0.0236211	0.100107	0.00171447	8.26951e-08	0.584778	TRUE	0.00353106	28.7416
rs77575635	Psoriasis vulgaris	Hypothyroidism	6	A	G	0.34972	0.000881098	0.0129417	0.0321368	0.0754354	0.00148527	3.55198e-06	0.553032	TRUE	0.00312468	21.4927
rs77693762	Psoriasis vulgaris	Hypothyroidism	2	T	C	-0.203324	-0.00196328	0.0672816	0.0788318	0.0397405	0.000987135	3.11602e-07	0.0467175	TRUE	0.00518865	26.1764
rs80174646	Psoriasis vulgaris	Hypothyroidism	1	T	G	-0.244127	-0.000187432	0.0457912	0.0677493	0.0484524	0.00103141	4.69191e-07	0.8558	TRUE	0.00520819	25.3864
rs80204054	Psoriasis vulgaris	Hypothyroidism	13	A	G	-0.217924	-0.00100275	0.0484106	0.0687487	0.0465474	0.00102462	2.8442e-06	0.327751	TRUE	0.00437553	21.9189
rs8070945	Psoriasis vulgaris	Hypothyroidism	17	C	T	-0.103494	-0.00025021	0.786251	0.766783	0.0226226	0.000620887	4.76683e-06	0.686958	TRUE	0.00360019	20.9288
rs847	Psoriasis vulgaris	Hypothyroidism	5	C	T	0.146268	0.00115846	0.634799	0.820827	0.0198773	0.000675353	1.85909e-13	0.0862839	TRUE	0.00991966	54.1482
rs879037	Psoriasis vulgaris	Hypothyroidism	1	C	T	0.0906122	0.000365529	0.542358	0.553476	0.0189952	0.000523756	1.83984e-06	0.48524	TRUE	0.00407582	22.7555
rs933957	Psoriasis vulgaris	Hypothyroidism	2	C	T	0.0988299	-0.00066691	0.278491	0.292135	0.0206761	0.0005716	1.7538e-06	0.243316	TRUE	0.00392518	22.8475
rs9515201	Psoriasis vulgaris	Hypothyroidism	13	C	A	0.10074	-0.000331547	0.731293	0.701926	0.0215226	0.000571595	2.8597e-06	0.56189	TRUE	0.00398845	21.9086

## Sheet: Supplemental Table 8
Supplemental Table 8 SNPs used as valid instrumental variables for Systemic lupus erythematosus on hypothyroidism.
SNP	Exposure	Outcome	effect_allele	other_allele	beta.exposure	beta.outcome	eaf.exposure	eaf.outcome	pval.exposure	pval.outcome	se.exposure	se.outcome	steiger_dir	R2	F
rs10048743	Systemic lupus erythematosus	Hypothyroidism	T	G	-0.231112	-0.0140327	0.1412	0.817611	2.04e-08	0.167323	0.0412056	0.0101623	TRUE	0.000534757	31.4581
rs10200680	Systemic lupus erythematosus	Hypothyroidism	T	C	-0.248461	0.00459169	0.8559	0.169011	4.96e-09	0.660178	0.0424835	0.0104435	TRUE	0.000591371	34.2039
rs10252453	Systemic lupus erythematosus	Hypothyroidism	A	G	0.19062	-0.0039904	0.167	0.201988	3.01e-06	0.682009	0.0408151	0.00973926	TRUE	0.000425357	21.812
rs1078324	Systemic lupus erythematosus	Hypothyroidism	A	C	-0.71335	0.0170947	0.0497	0.0418516	7.11e-20	0.382441	0.0781665	0.0195724	TRUE	0.000551415	83.2845
rs10849926	Systemic lupus erythematosus	Hypothyroidism	G	T	0.261365	0.00843356	0.9175	0.916454	1.66e-06	0.552268	0.0545472	0.0141892	TRUE	0.000243617	22.9588
rs10912578	Systemic lupus erythematosus	Hypothyroidism	G	A	-0.24686	-0.0092854	0.3012	0.684735	1.65e-15	0.269886	0.0309918	0.00841584	TRUE	0.00187203	63.4465
rs1143679	Systemic lupus erythematosus	Hypothyroidism	A	G	0.582216	0.00794959	0.1312	0.116912	5.03e-48	0.514598	0.0399866	0.0121983	TRUE	0.00338759	212.002
rs11618747	Systemic lupus erythematosus	Hypothyroidism	C	T	0.438255	0.00491487	0.0507	0.0347824	1.47e-06	0.819261	0.0910039	0.0215097	TRUE	0.000156474	23.1918
rs117398816	Systemic lupus erythematosus	Hypothyroidism	T	C	0.29267	-0.00965586	0.9264	0.0630331	1.6e-06	0.549411	0.0610008	0.0161296	TRUE	0.000220018	23.0189
rs1198325	Systemic lupus erythematosus	Hypothyroidism	C	T	-0.127833	0.00257556	0.504	0.496427	2.48e-06	0.742663	0.0271413	0.00784444	TRUE	0.000777382	22.1832
rs12094036	Systemic lupus erythematosus	Hypothyroidism	C	T	-0.328504	-0.0272299	0.0815	0.0917683	1.37e-08	0.04394	0.0578595	0.0135159	TRUE	0.000338272	32.2353
rs12679073	Systemic lupus erythematosus	Hypothyroidism	A	G	-0.150823	-0.000438432	0.2803	0.218712	3.17e-06	0.963006	0.0323687	0.00945279	TRUE	0.000613983	21.7112
rs13019891	Systemic lupus erythematosus	Hypothyroidism	T	G	-0.562119	0.00222835	0.5487	0.461336	1.65e-83	0.777034	0.0290336	0.00786885	TRUE	0.0130122	374.848
rs13136219	Systemic lupus erythematosus	Hypothyroidism	T	C	-0.174353	-0.0104878	0.6203	0.3664	3.5e-10	0.197235	0.027787	0.00813342	TRUE	0.00129992	39.3709
rs13332649	Systemic lupus erythematosus	Hypothyroidism	G	A	-0.314711	-0.0305121	0.8022	0.279335	5.43e-17	0.000478696	0.0375683	0.00873669	TRUE	0.00156094	70.1747
rs145156089	Systemic lupus erythematosus	Hypothyroidism	C	T	0.500775	0.0712906	0.0169	0.00606892	1.57e-06	0.16194	0.104274	0.0509737	TRUE	5.37174e-05	23.0639
rs1464446	Systemic lupus erythematosus	Hypothyroidism	T	G	-0.328504	0.00768625	0.1789	0.175699	2.79e-16	0.456799	0.0401497	0.0103292	TRUE	0.00137854	66.9448
rs147100764	Systemic lupus erythematosus	Hypothyroidism	A	G	0.350657	0.00994109	0.0487	0.0816742	1.21e-06	0.493914	0.0722454	0.0145317	TRUE	0.000152999	23.5583
rs147985830	Systemic lupus erythematosus	Hypothyroidism	A	G	-0.18633	0.0130423	0.2137	0.214468	1.91e-06	0.174115	0.0391203	0.00959627	TRUE	0.000534381	22.6862
rs150180633	Systemic lupus erythematosus	Hypothyroidism	T	C	0.928219	0.0338056	0.9831	0.00391368	2.66e-41	0.584643	0.0689573	0.0618454	TRUE	0.000422009	181.193
rs150727739	Systemic lupus erythematosus	Hypothyroidism	T	C	0.518794	0.100795	0.9881	0.0121746	1.07e-06	0.00393958	0.106336	0.0349624	TRUE	3.92351e-05	23.8029
rs1780813	Systemic lupus erythematosus	Hypothyroidism	T	C	-0.634878	0.0644927	0.0169	0.00861028	8.36e-07	0.128964	0.128861	0.0424796	TRUE	5.65352e-05	24.2738
rs17849501	Systemic lupus erythematosus	Hypothyroidism	T	C	0.81093	0.0695277	0.9404	0.0377819	1.81e-59	0.000584979	0.0498642	0.0202204	TRUE	0.002078	264.478
rs1833676	Systemic lupus erythematosus	Hypothyroidism	T	C	-0.223144	-0.0031058	0.1074	0.114027	2.35e-06	0.80271	0.0472722	0.0124311	TRUE	0.000299445	22.2822
rs1965998	Systemic lupus erythematosus	Hypothyroidism	G	T	0.162519	0.0175757	0.6978	0.655954	1.6e-07	0.0329367	0.0310145	0.0082405	TRUE	0.000811711	27.4586
rs2288450	Systemic lupus erythematosus	Hypothyroidism	T	C	0.19062	0.0388385	0.1243	0.153094	4.43e-06	0.000326295	0.0415275	0.0108081	TRUE	0.000321506	21.07
rs2431697	Systemic lupus erythematosus	Hypothyroidism	C	T	-0.223144	-0.00294232	0.4314	0.386265	2.6e-14	0.714243	0.0292964	0.00803553	TRUE	0.00199492	58.0152
rs2459611	Systemic lupus erythematosus	Hypothyroidism	T	C	0.261365	0.0336039	0.1252	0.947305	7.62e-09	0.0557442	0.045245	0.0175658	TRUE	0.000512347	33.3698
rs2573219	Systemic lupus erythematosus	Hypothyroidism	C	A	0.587787	-0.011164	0.0865	0.0847313	1.13e-42	0.427903	0.0429292	0.014082	TRUE	0.00207662	187.471
rs34703115	Systemic lupus erythematosus	Hypothyroidism	C	T	-0.616186	-0.0215064	0.0328	0.035303	4.08e-09	0.312671	0.104778	0.0213012	TRUE	0.000153805	34.5847
rs353608	Systemic lupus erythematosus	Hypothyroidism	G	A	0.18633	-0.00167181	0.5477	0.533257	2.93e-11	0.831165	0.0280198	0.0078412	TRUE	0.00153568	44.2217
rs35429841	Systemic lupus erythematosus	Hypothyroidism	T	C	0.262364	0.0241967	0.9046	0.0827148	6.48e-08	0.0890902	0.0485398	0.0142315	TRUE	0.000353439	29.2154
rs3747093	Systemic lupus erythematosus	Hypothyroidism	A	G	0.262364	0.00294379	0.2018	0.310873	2.88e-14	0.729246	0.0345055	0.00850492	TRUE	0.00130546	57.8138
rs3810409	Systemic lupus erythematosus	Hypothyroidism	A	G	0.329304	0.00596516	0.9543	0.0909306	3.79e-06	0.659929	0.0712387	0.0135569	TRUE	0.000130635	21.3679
rs4082517	Systemic lupus erythematosus	Hypothyroidism	A	G	-0.198451	0.0125444	0.8837	0.0698522	2.16e-06	0.416371	0.0418879	0.0154348	TRUE	0.000323379	22.4455
rs4282415	Systemic lupus erythematosus	Hypothyroidism	A	G	-0.139262	0.0188468	0.325	0.415832	4.34e-06	0.0176214	0.0303125	0.00794058	TRUE	0.000649092	21.1068
rs4388254	Systemic lupus erythematosus	Hypothyroidism	T	C	0.378436	0.0372913	0.9294	0.112971	3.71e-10	0.00241479	0.0603977	0.0122919	TRUE	0.000361118	39.2594
rs4661543	Systemic lupus erythematosus	Hypothyroidism	G	T	0.274437	0.0335181	0.8728	0.932939	9.4e-11	0.0338836	0.0423755	0.0157996	TRUE	0.000652762	41.9426
rs4789169	Systemic lupus erythematosus	Hypothyroidism	G	A	0.162519	0.0015874	0.2624	0.821804	1.34e-06	0.877186	0.0336253	0.010272	TRUE	0.000633808	23.3602
rs4954125	Systemic lupus erythematosus	Hypothyroidism	G	T	0.174353	-0.00146708	0.674	0.801508	8.8e-08	0.881182	0.0325905	0.0098152	TRUE	0.00088156	28.6205
rs57844307	Systemic lupus erythematosus	Hypothyroidism	A	G	0.277632	0.0318588	0.0815	0.0184607	4.97e-08	0.274662	0.0509208	0.0291644	TRUE	0.000311948	29.7268
rs62259783	Systemic lupus erythematosus	Hypothyroidism	A	G	-0.162519	-0.0200027	0.3767	0.248271	8.28e-08	0.0273256	0.0303156	0.00906398	TRUE	0.000945945	28.7393
rs6671847	Systemic lupus erythematosus	Hypothyroidism	A	G	0.198851	-0.01135	0.4871	0.45656	6.64e-12	0.148857	0.0289651	0.00786238	TRUE	0.00165065	47.1309
rs6889239	Systemic lupus erythematosus	Hypothyroidism	C	T	0.277632	0.00291741	0.2575	0.286605	2.19e-18	0.737103	0.03174	0.00869071	TRUE	0.00205067	76.5112
rs6947963	Systemic lupus erythematosus	Hypothyroidism	T	G	-0.223144	0.00777937	0.8499	0.126229	1.42e-07	0.511495	0.0424026	0.0118495	TRUE	0.000495258	27.694
rs7200786	Systemic lupus erythematosus	Hypothyroidism	G	A	-0.157004	-0.0210601	0.4881	0.486634	7.21e-08	0.00716869	0.0291506	0.00783222	TRUE	0.00101606	29.0086
rs73050535	Systemic lupus erythematosus	Hypothyroidism	T	C	-0.71335	0.00749866	0.9702	0.00507859	9.11e-09	0.892827	0.124134	0.055658	TRUE	0.000133844	33.0236
rs756505	Systemic lupus erythematosus	Hypothyroidism	T	G	-0.131028	-0.00205635	0.4811	0.493589	1.4e-06	0.793659	0.027159	0.00786177	TRUE	0.000814549	23.2756
rs7768653	Systemic lupus erythematosus	Hypothyroidism	T	C	-0.207014	-0.0233132	0.4016	0.532469	3.11e-12	0.00318061	0.0296891	0.00790353	TRUE	0.0016379	48.6189
rs7823055	Systemic lupus erythematosus	Hypothyroidism	T	G	-0.350657	-0.0210157	0.4235	0.568336	1.64e-34	0.00766531	0.0286208	0.0078815	TRUE	0.0051375	150.107
rs80315778	Systemic lupus erythematosus	Hypothyroidism	A	G	0.207014	0.00249375	0.1223	0.0816256	8.14e-07	0.862418	0.0419735	0.0143901	TRUE	0.000366032	24.3248
rs866417	Systemic lupus erythematosus	Hypothyroidism	C	T	-0.162519	-0.00622522	0.498	0.495348	5.75e-08	0.427319	0.0299504	0.00784241	TRUE	0.00103189	29.4444
rs9852014	Systemic lupus erythematosus	Hypothyroidism	G	A	0.620577	0.00578376	0.9254	0.0791403	2.26e-36	0.689434	0.0492727	0.014473	TRUE	0.00153513	158.628
rs9895436	Systemic lupus erythematosus	Hypothyroidism	A	G	0.139762	-0.0199343	0.4235	0.455482	1.22e-06	0.0113303	0.0288053	0.00787187	TRUE	0.000805719	23.5415

## Sheet: Supplemental Table 9 
Supplemental Table 9 SNPs used as valid instrumental variables for vitiligo on hypothyroidism.
SNP	Exposure	Outcome	Chromosome	effect_allele	other_allele	beta.exposure	beta.outcome	eaf.exposure	eaf.outcome	se.exposure	se.outcome	pval.exposure	pval.outcome	steiger_dir	R2	F
rs115424381	Vitiligo	Hypothyroidism	1	A	G	0.624354	-0.0020022	0.0772868	0.05941	0.131591	0.00110694	2.08882e-06	0.0704888	TRUE	0.0555986	22.5118
rs74041405	Vitiligo	Hypothyroidism	13	C	T	0.655361	-0.000412435	0.0646111	0.0570049	0.142429	0.00116484	4.19817e-06	0.723288	TRUE	0.0519147	21.1721

## Sheet: Supplemental Table 10
Supplemental Table 10 SNPs used as valid instrumental variables for alopecia areata on hypothyroidism.
SNP	Exposure	Outcome	Chromosome	effect_allele	other_allele	beta.exposure	beta.outcome	eaf.exposure	eaf.outcome	pval.exposure	pval.outcome	se.exposure	se.outcome	steiger_dir	R2	F
rs148578443	Alopecia areata	Hypothyroidism	20	G	C	1.54963	-0.00221617	0.00235213	0.0109342	3.50147e-06	0.387773	0.334046	0.00256601	TRUE	0.01127	21.5201
rs17108270	Alopecia areata	Hypothyroidism	1	A	T	-0.293679	-0.000407347	0.260403	0.229703	3.79752e-06	0.508952	0.063537	0.000616752	TRUE	0.0332213	21.3645
rs28637800	Alopecia areata	Hypothyroidism	16	A	G	0.436587	0.00156595	0.0691601	0.10418	3.11709e-06	0.0647515	0.0936289	0.000847843	TRUE	0.0245416	21.7431
rs427	Alopecia areata	Hypothyroidism	7	A	G	0.279908	0.00102661	0.238013	0.176381	2.5819e-06	0.132657	0.0595352	0.000682716	TRUE	0.028419	22.1046
rs73030033	Alopecia areata	Hypothyroidism	4	C	T	0.851854	0.0032695	0.0140166	0.00221531	7.67308e-07	0.567193	0.172318	0.005714	TRUE	0.0200573	24.4382

[truncated: 21 more sheets: Supplemental Table 11, Supplemental Table 12, Supplemental Table 13, Supplemental Table 14 , Supplemental Table 15, Supplemental Table 16 , Supplemental Table 17, Supplemental Table 18, Supplemental Table 19, Supplemental Table 20 , Supplemental Table 21, Supplemental Table 22 , Supplemental Table 23, Supplemental Table 24, Supplemental Table 25, Supplemental Table 26, Supplemental Table 27, Supplemental Table 28, Supplemental Table 29, Supplemental Table 30 …]
